# Supplementary material for: Association study of polymorphisms in the excitatory amino acid transporter 2 gene (SLC1A2) with schizophrenia
Source: BMC Psychiatry. 2004 Aug 6;4:21. doi: 10.1186/1471-244X-4-21 (PMC514708; doi:10.1186/1471-244X-4-21)
Supplement: Additional file 1 — PCR primers for genotyping of SNPs in SLC1A2. [file 1471-244X-4-21-S1.xls]

## Sheet: Table 1
Table 1 PCR primers for genotyping of SNPs in SLC1A2
SNP	Primer sequence		Product size	Annealing	Cycle	Genotyping
	(5'-3')		(bp)	temperature(˚C)	number	method
SNP1	Forward	CAAGAAAAAGAGGGGAAAACA	164	58	30	DS
rs1923295	Reverse	TGGTGCAGACAGGATTGAGA
SNP2	Forward	GGCAAAGAGGGAAAGTCCTC	220	58	30	DS
rs4755404	Reverse	AATGGAGGCATGAAAACAGG
SNP3	Forward	ATTGCTGAGCTTTCGCTGAT	171	58	40	Pyro
rs4534557	Reverse-biotin	CGCCTACTCCTGGTGACTTC
SNP4	Forward	GTCAGCCCAGATGACAAGGT	223	58	30	DS
rs4756224	Reverse	CCCACCCAATTTTGTGAGTC
SNP5	Forward	CAAATCCACAGCAAACTGGA	187	58	30	DS
rs1923298	Reverse	AACAAGCCAAATGTGAAGCA
SNP6	Forward	TTTCCCTTATCCCAATGCTG	173	58	35	DS
rs1885343	Reverse	CTGCCACAAGGGAAAAATTC
SNP7	Forward	ATGCCTGACGCTTCCATTAC	194	58	30	DS
novel	Reverse	TTTCCTTAGCCAGCTCTTGG
SNP8	Forward	GGCCAAATCTCAGCTCTATGC	224	58	30	DS
rs752949	Reverse	CAGCTGGCCTACCTAAGACG
SNP9	Forward	CTGGGGATTGATAAGCGTGT	209	60	30	DS
rs1042113	Reverse	TAGTGTGGAGGGGAAACAGG
SNP10	Forward	GGGGGACAAAAGGGAAATAA	245	58	30	DS
rs3838796	Reverse	GGACCCTCAATGACCACAAG
SNP11	Forward	GGAAGAACCTTGGAAACGTG	198	58	30	DS
rs1570216	Reverse	CGTGCCTGTCATCACTGACT
DS, direct sequencing; Pyro, Pyrosequencing
