# Supplementary material for: Association study of polymorphisms in the excitatory amino acid transporter 2 gene (SLC1A2) with schizophrenia
Source: BMC Psychiatry. 2004 Aug 6;4:21. doi: 10.1186/1471-244X-4-21 (PMC514708; doi:10.1186/1471-244X-4-21)
Supplement: Additional file 2 — Genotype and allele frequencies of SNPs in SLC1A2 in Kyushu samples. [file 1471-244X-4-21-S2.xls]

## Sheet: Table 2
Table 2 Genotype and allele frequencies of SNPs in SLC1A2 in Kyushu samples.
Polymorphism	Genotype count			P* value	Allele frequency		P** value
SNP1	C/C	C/T	T/T		C	T
Schizophrenics	33	47	20	0.6679	0.565	0.435	0.4165
Controls	38	46	16		0.61	0.39
SNP2	C/C	C/G	G/G		C	G
Schizophrenics	35	52	13	0.0126	0.61	0.39	0.0076
Controls	52	44	4		0.74	0.26
SNP3	C/C	C/G	G/G		C	G
Schizophrenics	31	48	21	0.053	0.55	0.45	0.0523
Controls	39	52	9		0.65	0.35
SNP4	A/A	A/G	G/G		A	G
Schizophrenics	49	47	4	0.6804	0.725	0.275	>0.999
Controls	52	42	6		0.73	0.27
SNP5	C/C	C/T	T/T		C	T
Schizophrenics	2	43	55	0.7034	0.235	0.765	0.7274
Controls	4	43	53		0.255	0.745
SNP6	A/A	A/G	G/G		A	G
Schizophrenics	27	49	24	0.8813	0.515	0.485	0.8414
Controls	30	46	24		0.53	0.47
SNP7	C/C	C/T	T/T		C	T
Schizophrenics	26	51	23	0.392	0.515	0.485	0.3172
Controls	18	56	26		0.46	0.54
SNP8	A/A	A/G	G/G		A	G
Schizophrenics	10	41	49	0.291	0.305	0.695	0.9131
Controls	5	49	46		0.295	0.705
SNP9	A/A	A/G	G/G		A	G
Schizophrenics	11	42	47	0.266	0.32	0.68	0.5872
Controls	5	48	47		0.29	0.71
SNP10	A/A	A/del	del/del		A	del
Schizophrenics	44	44	12	0.785	0.66	0.34	0.7498
Controls	45	46	9		0.68	0.32
SNP11	A/A	A/G	G/G		A	G
Schizophrenics	60	35	5	0.729	0.775	0.225	>0.999
Controls	59	38	3		0.78	0.22
*Two-tailed c2-tests, case vs. control (d.f. = 2)
**Fisher's exact probability tests, case vs. control (d.f. = 1)
