# Supplementary material for: Association study of polymorphisms in the excitatory amino acid transporter 2 gene (SLC1A2) with schizophrenia
Source: BMC Psychiatry. 2004 Aug 6;4:21. doi: 10.1186/1471-244X-4-21 (PMC514708; doi:10.1186/1471-244X-4-21)
Supplement: Additional file 3 — Pairwise linkage disequilibrium and haplotype association in SLC1A2. [file 1471-244X-4-21-S3.xls]

## Sheet: Table 3
Table 3 Pairwise linkage disequilibrium and haplotype association in SLC1A2.
	SNP1	SNP2	SNP3	SNP4	SNP5	SNP6	SNP7	SNP8	SNP9	SNP10	SNP11
SNP1		0.48123	0.295018	0.36354	0.299196	0.133803	0.152781	0.0702738	0.138877	0.175471	0.0103879
		0.127266	0.0299631	0.0764557	0.047925	0.0101504	0.0127128	0.00132116	0.00503658	0.0226631	1.98928e-05
SNP2	0.0507		0.457835	0.421091	0.268808	0.0421277	0.531079	0.0189362	0.149695	0.163221	0.503392
			0.0396565	0.168443	0.0703924	0.000552966	0.0844157	0.000301088	0.00321585	0.0044049	0.025112
SNP3	0.0771	0.0021		0.521545	0.590734	0.00516981	0.0182733	0.492639	0.592631	0.0409423	0.666688
				0.0541725	0.0643165	1.62286e-05	0.000153162	0.0546821	0.0772436	0.00146498	0.0675038
SNP4	0.835	0.0274	0.1485		0.800398	0.266659	0.577858	0.334062	0.357246	0.179956	0.838451
					0.592863	0.0233225	0.105208	0.0172714	0.0192806	0.0254527	0.0733372
SNP5	0.7291	0.0054	0.097	0.6413		0.286375	0.692046	0.200319	0.236011	0.23842	0.998734
						0.0248929	0.139643	0.00574727	0.00778731	0.0413454	0.0962968
SNP6	0.7578	0.0178	0.2347	0.9275	0.7915		0.409255	0.532297	0.463573	0.44988	0.194971
							0.126525	0.105139	0.0778391	0.0844612	0.00950802
SNP7	0.3476	9.4×10-5	0.1459	0.1823	0.3005	0.6192		0.877288	0.786258	0.178848	0.8158
								0.378054	0.296419	0.0176704	0.220359
SNP8	0.8205	0.0507	0.092	0.7338	0.8542	0.9742	0.1902		0.924813	0.545487	0.778175
									0.834862	0.0585927	0.408179
SNP9	0.6915	0.0354	0.0591	0.5807	0.6868	0.8778	0.1674	0.6149		0.792047	0.819347
										0.120582	0.463579
SNP10	0.7578	0.0089	0.2308	0.9483	0.753	0.9318	0.7055	0.2406	0.8109		0.609205
											0.0492601
SNP11	0.7819	0.0216	0.092	0.1386	0.0785	0.7149	0.3181	0.8872	0.7915	0.96
Upper diagonal top: D', bottom: r2.
Lower diagonal: P values by the two-tailed c2-test (d.f. = 3).
