# Supplementary material for: Association study of polymorphisms in the excitatory amino acid transporter 2 gene (SLC1A2) with schizophrenia
Source: BMC Psychiatry. 2004 Aug 6;4:21. doi: 10.1186/1471-244X-4-21 (PMC514708; doi:10.1186/1471-244X-4-21)
Supplement: Additional file 4 — Association analysis of the SNP2-SNP7 haplotype using two sample sets. [file 1471-244X-4-21-S4.xls]

## Sheet: Table 1
Table 1 PCR primers for genotyping of SNPs in SLC1A2
SNP	Primer sequence		Product size	Annealing	Cycle	Genotyping
	(5'-3')		(bp)	temperature(˚C)	number	method
SNP1	Forward	CAAGAAAAAGAGGGGAAAACA	164	58	30	DS
rs1923295	Reverse	TGGTGCAGACAGGATTGAGA
SNP2	Forward	GGCAAAGAGGGAAAGTCCTC	220	58	30	DS
rs4755404	Reverse	AATGGAGGCATGAAAACAGG
SNP3	Forward	ATTGCTGAGCTTTCGCTGAT	171	58	40	Pyro
rs4534557	Reverse-biotin	CGCCTACTCCTGGTGACTTC
SNP4	Forward	GTCAGCCCAGATGACAAGGT	223	58	30	DS
rs4756224	Reverse	CCCACCCAATTTTGTGAGTC
SNP5	Forward	CAAATCCACAGCAAACTGGA	187	58	30	DS
rs1923298	Reverse	AACAAGCCAAATGTGAAGCA
SNP6	Forward	TTTCCCTTATCCCAATGCTG	173	58	35	DS
rs1885343	Reverse	CTGCCACAAGGGAAAAATTC
SNP7	Forward	ATGCCTGACGCTTCCATTAC	194	58	30	DS
novel	Reverse	TTTCCTTAGCCAGCTCTTGG
SNP8	Forward	GGCCAAATCTCAGCTCTATGC	224	58	30	DS
rs752949	Reverse	CAGCTGGCCTACCTAAGACG
SNP9	Forward	CTGGGGATTGATAAGCGTGT	209	60	30	DS
rs1042113	Reverse	TAGTGTGGAGGGGAAACAGG
SNP10	Forward	GGGGGACAAAAGGGAAATAA	245	58	30	DS
rs3838796	Reverse	GGACCCTCAATGACCACAAG
SNP11	Forward	GGAAGAACCTTGGAAACGTG	198	58	30	DS
rs1570216	Reverse	CGTGCCTGTCATCACTGACT
DS, direct sequencing; Pyro, Pyrosequencing

## Sheet: Table 2
Table 2 Genotype and allele frequencies of SNPs in SLC1A2 in Kyushu samples.
Polymorphism	Genotype count			P* value	Allele frequency		P** value
SNP1	C/C	C/T	T/T		C	T
Schizophrenics	33	47	20	0.6679	0.565	0.435	0.4165
Controls	38	46	16		0.61	0.39
SNP2	C/C	C/G	G/G		C	G
Schizophrenics	35	52	13	0.0126	0.61	0.39	0.0076
Controls	52	44	4		0.74	0.26
SNP3	C/C	C/G	G/G		C	G
Schizophrenics	31	48	21	0.053	0.55	0.45	0.0523
Controls	39	52	9		0.65	0.35
SNP4	A/A	A/G	G/G		A	G
Schizophrenics	49	47	4	0.6804	0.725	0.275	>0.999
Controls	52	42	6		0.73	0.27
SNP5	C/C	C/T	T/T		C	T
Schizophrenics	2	43	55	0.7034	0.235	0.765	0.7274
Controls	4	43	53		0.255	0.745
SNP6	A/A	A/G	G/G		A	G
Schizophrenics	27	49	24	0.8813	0.515	0.485	0.8414
Controls	30	46	24		0.53	0.47
SNP7	C/C	C/T	T/T		C	T
Schizophrenics	26	51	23	0.392	0.515	0.485	0.3172
Controls	18	56	26		0.46	0.54
SNP8	A/A	A/G	G/G		A	G
Schizophrenics	10	41	49	0.291	0.305	0.695	0.9131
Controls	5	49	46		0.295	0.705
SNP9	A/A	A/G	G/G		A	G
Schizophrenics	47	42	11	0.266	0.68	0.32	0.5872
Controls	47	48	5		0.71	0.29
SNP10	A/A	A/del	del/del		A	del
Schizophrenics	44	44	12	0.785	0.66	0.34	0.7498
Controls	45	46	9		0.68	0.32
SNP11	A/A	A/G	G/G		A	G
Schizophrenics	60	35	5	0.729	0.775	0.225	>0.999
Controls	59	38	3		0.78	0.22
*Two-tailed c2-tests, case vs. control (d.f. = 2)
**Fisher's exact probability tests, case vs. control (d.f. = 1)

## Sheet: Table 3
Table 3 Pairwise linkage disequilibrium and haplotype association in SLC1A2.
	SNP1	SNP2	SNP3	SNP4	SNP5	SNP6	SNP7	SNP8	SNP9	SNP10	SNP11
SNP1		0.48123	0.295018	0.36354	0.299196	0.133803	0.152781	0.0702738	0.138877	0.175471	0.0103879
		0.127266	0.0299631	0.0764557	0.047925	0.0101504	0.0127128	0.00132116	0.00503658	0.0226631	1.98928e-05
SNP2	0.0507		0.457835	0.421091	0.268808	0.0421277	0.531079	0.0189362	0.149695	0.163221	0.503392
			0.0396565	0.168443	0.0703924	0.000552966	0.0844157	0.000301088	0.00321585	0.0044049	0.025112
SNP3	0.0771	0.0021		0.521545	0.590734	0.00516981	0.0182733	0.492639	0.592631	0.0409423	0.666688
				0.0541725	0.0643165	1.62286e-05	0.000153162	0.0546821	0.0772436	0.00146498	0.0675038
SNP4	0.835	0.0274	0.1485		0.800398	0.266659	0.577858	0.334062	0.357246	0.179956	0.838451
					0.592863	0.0233225	0.105208	0.0172714	0.0192806	0.0254527	0.0733372
SNP5	0.7291	0.0054	0.097	0.6413		0.286375	0.692046	0.200319	0.236011	0.23842	0.998734
						0.0248929	0.139643	0.00574727	0.00778731	0.0413454	0.0962968
SNP6	0.7578	0.0178	0.2347	0.9275	0.7915		0.409255	0.532297	0.463573	0.44988	0.194971
							0.126525	0.105139	0.0778391	0.0844612	0.00950802
SNP7	0.3476	9.4×10-5	0.1459	0.1823	0.3005	0.6192		0.877288	0.786258	0.178848	0.8158
								0.378054	0.296419	0.0176704	0.220359
SNP8	0.8205	0.0507	0.092	0.7338	0.8542	0.9742	0.1902		0.924813	0.545487	0.778175
									0.834862	0.0585927	0.408179
SNP9	0.6915	0.0354	0.0591	0.5807	0.6868	0.8778	0.1674	0.6149		0.792047	0.819347
										0.120582	0.463579
SNP10	0.7578	0.0089	0.2308	0.9483	0.753	0.9318	0.7055	0.2406	0.8109		0.609205
											0.0492601
SNP11	0.7819	0.0216	0.092	0.1386	0.0785	0.7149	0.3181	0.8872	0.7915	0.96
Upper diagonal top: D', bottom: r2.
Lower diagonal: P values by the two-tailed c2-test (d.f. = 3).

## Sheet: Table 4 
	Table 4 Association analysis of the SNP2-SNP7 haplotype using two sample sets.
		LD		Haplotype association*
		Cases	Controls
	Kyushu	D' = 0.343	D' = 0.531	P = 9.4 × 10-5
		r2 = 0.071	r2 = 0.084
	Aichi	D' = 0.132	D' = 0.265	P = 0.084
		r2 = 0.008	r2 = 0.043
	Kyushu + Aichi	D' = 0.277	D' = 0.338	P = 5.0 × 10-4
		r2 = 0.039	r2 = 0.047
	*Two-tailed c2-test, (d.f. = 3)
